# Supplementary material for: Mutation Spectrum of Six Genes in Chinese Phenylketonuria Patients Obtained through Next-Generation Sequencing
Source: PLoS One. 2014 Apr 4;9(4):e94100. doi: 10.1371/journal.pone.0094100 (PMC3976377; doi:10.1371/journal.pone.0094100)
Supplement: Table S1 — List of primers in this study. (XLSX) [file pone.0094100.s006.xlsx]

## Sheet: Sheet2
Table S1. list of primers in this study.
Gene	Name of primer	Forward primer sequence(5'-3')	Reverse primer sequence(5'-3')	Length of amplicon	Group	Reaction condition*
PAH	PAH_1_1	AAGGCAGTGTGCTTAGAG	CCGTCGATTAGACAGGTT	208	G1	R1
PAH	PAH_1_6	TAAAACCTTCAGCCCCACG	GCAGTCTTCGGATCTCTTTCTC	218
PAH	PAH_4	GCCTTTGGCCATGTTCTG	AAGGTAAGAGGAAGGGAGGG	218
PAH	PAH_11_2	AGAAGCCAAAGCTTCTCCCC	CCAACCACCCACAGATGAG	195
PAH	PAH_13_4	AAATCTTTTGGGGTCATCTTTG	AAGCCCAATAATTCAATTCTAATG	211
PAH	PAH_13_9	CAGCAGATGTTGACTAAAGG	CTAAGGCAGTGAGAGGAATA	197
GCH1	GCH1_6_4	ATTGTCTGTCTGTCCGGTCTT	CGTACTTACACTATTAGCAGTTCAC	196
GCH1	GCH1_6_9	TTCTCGTGTCAACATACAGGGAT	TGAGGCATCTACATGGATCACA	203
GCH1	GCH1_6_15	TCTCTGCCACTTTGATGCTATTTG	AGGCTAATGTTTATACTGGGCTAGA	180
QDPR	QDPR2	GGAATAACAACTCACTGCCTCTTA	AAGGAAGAACATACAGCCAGTG	217
QDPR	QDPR6	AAGGAGCGACATGAATGACG	ACCACAGCAGGCAGAGAATA	190
QDPR	QDPR7_6	GTGGCTGTCATCTTGACTACT	GGGCAACCACACAGGAAA	194
GCHFR	GCHFR_3_3	ACCTTCTCATGCTGATTTGC	CAGCTGGGAGCACCAGG	215
PCBD1	PCBD1_4_4	GCACCACTCTCTTCATCCTG	GGGTTTAGGGTCCTGGTTTCT	187
PTS	PTS_6_1	TTTAATGAAATCTTTCGAAACTAGAA	GAAACTGGGCTTTGTGCAAT	267
PAH	PAH_1_2	TTATACCAGACGGTCGCAGG	GGTCACCTGCCCAGGAC	222	G2	R1
PAH	PAH_2_1	TGTCCATGGAGGTTTAACAGG	AAATAAGCGCAATACTTTGGC	180
PAH	PAH_6_1	ACCTAACCTGCGTTCTGCTG	CATGGAAGCCACAGTACTTTTC	217
PAH	PAH_12_1	AGAACTCTCTTAAGACTACCTTTCTCC	CAGCCAAAATCTTAAGCTGC	171
PAH	PAH_13_5	ATTTGGGACCTGCTTCATTC	TGCTTGTAACTATTTTAATGGGC	239
GCH1	GCH1_2	GTTACTAAAGCAAGCCTCTGATTTC	CTGGGAAACAACAAAGAGAACCT	163
GCH1	GCH1_6_5	CTCTACTTTCTTCTTGCCACCTT	TTCCCAATGCTCCTATGCTTATG	175
GCH1	GCH1_6_10	CTGCAAATAACTAGTCAGCTCAGT	AGGTGCGTGGAAGCTATGG	195
GCH1	GCH1_6_16	TTCTGGAGTTTAAGTACAGTGATGG	ATAGCTGACAATTTCTTTGGTCCTC	180
QDPR	QDPR3	TGTGTTGGCTTACCTTACAGTT	AAGAGCAGAGCAGAACAAATGA	190
QDPR	QDPR7_2	TCAGGAAGCCTAATCCAGGTG	AGGACTCATTATCTCGTACCACAA	184
QDPR	QDPR7_8	GCACTTGTTGTCTGTCTTCTT	ATGTCCAAGGCAGAATCAGG	180
PCBD1	PCBD1_2	ACCTATAAAGAGAAATGCCCTTGG	GTGCCATACCCTGTTGAAGTC	190
PCBD1	PCBD1_4_5	CTCTTGCTCCCTAATTCATTTCC	CAATTTGGATTGACCTGTGGAA	189
PAH	PAH_1_3	GTCTAATCGACGGGGCTTG	ACAGTAACGCCCCTCGTG	203	G3	R1
PAH	PAH_2_2	AAACAAGCTATATTGAAGACAACTGC	AAAGAACATGGAAGTTTGCTACG	165
PAH	PAH_7_2	AGCTTGCACTGGTTTCCG	GAAAAGATGGCGCTCATTG	192
PAH	PAH_12_2	ACAATACCTCGGCCCTTCTC	TATGGCGATGGTAGGGAAAG	177
PAH	PAH_13_6	GACTGTCATTAGAATTGAATTATTGG	AGTTATGGGGATTAGGTGCAG	264
GCH1	GCH1_3	ACTCAGCTAATGATTTCCGTCTC	TCCATACAGGTAAAGAGAGAAAGC	190
GCH1	GCH1_6_6	GCCTGGGAAGGGAGAAGAAT	TCACAGAGCAATACCGCACTA	180
GCH1	GCH1_6_11	AGAAACATTTGAGAGTGCCCATC	TGAGGACAAGACCCACATAGAC	208
GCH1	GCH1_6_17	TTCTGAGCACTCAACTCATGTT	GCCTGTGGATACATTAGACCTT	178
QDPR	QDPR4_2	CGACCATCTCCAGCCATCT	CCAGCAAGCAAGGTAAGCAA	145
QDPR	QDPR7_3	GCCTTGTCCAGCCTTGTGT	CCACCAGTCTCGCATGTCTT	142
GCHFR	GCHFR_1_2	AGTCCCGACGCGAGAAG	GAGGCATGAAGGTGCAGTC	186
PCBD1	PCBD1_3	ACACTAACCTGGCTCTCACTC	GAATGTGTCAGAGTTCGCAGTAT	180
PTS	PTS_2	GGGGTTTGAATGTGATACTTGTG	CTCTTTCATCCTTATTGAAGGG	184
PAH	PAH_1_4	CCCACACCCTCCCTCAG	TGAAGGTTTTAACCTCGCAC	187	G4	R1
PAH	PAH_3_1	TTTGGCCTGCGTTAGTTCC	TCGTGAAAGCTCATGGACAG	222
PAH	PAH_8	TCTGGCTTGGCTTAAACCTC	CCTCCCTGGGCTCAACTC	203
PAH	PAH_13_1	GTGCTTTGCACTGAGGACAC	TCCATCTTGTAAAGGATTTAAGGC	252
PAH	PAH_13_7	AATTTTCTTTAAGTCAGAAGCCC	TGCATCATAAATGTCCTCAAAG	219
GCH1	GCH1_5	GCTGTTTGTGTCAGACTCTCA	GTTACTAAAGGCAGATGCAGACT	158
GCH1	GCH1_6_7	GTGTAGTGCCGAAAGTGCTAA	AACATAGACATTCCACCACCTTC	167
GCH1	GCH1_6_13	GTAACTCCGTATAGATGGTATAGGT	GGGTAATGGGATGAATTTGAAGAG	205
GCH1	GCH1_6_18	GACTCGTTGTTCTAACATTTCCTAG	CCCAAATGGACTCAAGATCATG	165
QDPR	QDPR5_1	TCTCAAGAGAAGATTGCATGTCCTT	TCTGGCAGAGCTGGTGAACA	129
QDPR	QDPR7_4	GTGGTACGAGATAATGAGTCCTATT	GATCCAACATGACACCGCTATA	189
GCHFR	GCHFR_2	GGAGGAAGGACAGGCAAGAC	ATAAAGGGAGCAGAGGCAGG	234
PCBD1	PCBD1_4_1	GTGAAGTCAGTGGAAGCAGAAT	GAGGAAGGGCAGGGTCTATG	153
PTS	PTS_3	TGATCTGTTGAAAGTCATGCTG	TGAAAGAGAGCCCAGCAATC	128
PAH	PAH_1_5	ACGAGGGGCGTTACTGTG	CCTGGGTTTTCCAGGACC	194	G5	R1
PAH	PAH_3_2	AGACCTTCTCGTTTAAAGAAAGATGAG	TGCTGTTATTTTATGAAGACAGTGTG	213
PAH	PAH_10	TTCAGGTATCCCTTCATCCAG	GCACAATAATGGTTTTCTGTACCC	244
PAH	PAH_13_2	AAGCCATGGACAGAATGTGG	AAGATGACCCCAAAAGATTTACC	219
PAH	PAH_13_8	AAACTCTGCACCTAATCCC	TCCTGAATATCTACCAACCA	134
GCH1	GCH1_6_3	AGCTGAGCTTCATTCAGTGTG	GAAGAAAGTAGAGGGCTCAACC	198
GCH1	GCH1_6_8	GCAGTCGTAATGTTAGTCACCAA	CAAGGCACAGAGAGTTAAATGTC	194
GCH1	GCH1_6_14	AACCGCAACTCCTCCACAG	AACCCAATACCTCTGCCATCTT	195
GCH1	GCH1_6_19	TATCCACAGGCTGTTGTCTTATTAG	ACCAACTTCAGGAACATACATACTC	206
QDPR	QDPR5_2	AGGTATGATCGGGTACGGC	CAGGTCGCCTGTGGAAAG	203
QDPR	QDPR7_5	CATAGGGAGGGCTCTGCATAG	GGAGTTAAGGCAGTTTAATTCAAGG	211
GCHFR	GCHFR_3_2	AGTCCTGGACAAGCTGGAAC	CGGTGATGATTTGGGAAGAG	206
PCBD1	PCBD1_4_2	CGAACAAGTAGCAGTGTCCAT	TGGCACATCCCACAGCAA	181
PTS	PTS_4	GCCAGCCGTTTAATATGGAG	GGGGCCACCAAATATTACAG	176
PAH	PAH_5	CCCATTCAAAGCATTCATAAAG	GAAGCAGGCTAGGGGTGTG	203	G6	R2
PAH	PAH_6_2	GAAAAGAAAACATGGGGCAC	TCTCCTCTGCCTCAATCCTC	222
PAH	PAH_7_1	GGTCTCCTAGTGCCTCTGACTC	GCTTGGATCCATGTCTGATG	182
PAH	PAH_9	CTAGGTTGGTTCTGTGGTTCC	GAAAGTTTCAAAGACCTGAGGG	192
PAH	PAH_11_1	GGATGCAGCAGGGAATACTG	GGCATCATTAAAACTCTCTGCC	185
PAH	PAH_13_3	AATTTTCTTTAAGTCAGAAGCCC	AGCTTGAATGAAGCAGGTCC	214
GCH1	GCH1_6_1	GCTGTCTACTCCTTTAAACAACCT	GGAACTCTTCCCGAGTCTTTG	150
GCH1	GCH1_6_2	ACTGTGACCAGCACAATGTTG	AAGACCGGACAGACAGACAAT	150
GCH1	GCH1_6_12	AGCTTCTGGTCCCGGTTTC	TTGTGTTTCTGTGGAGGAGTTG	189
GCH1	GCH1_6_20	TCCATGATCTTGAGTCCATTTG	GCTGAAACAGAATACAGCCAAA	228
QDPR	QDPR4_1	TTTCTTTCCTGGGAATGCTGAG	TCCTTCCTTGAGATGCTTGGT	136
QDPR	QDPR7_1	GGTCAGCATGTGCCCAGAT	GGTGAGTTCCGTCCTTCCTT	154
QDPR	QDPR7_7	CCTTGAATTAAACTGCCTTAACTCC	CTCTGACTGCTGTATATAAGATGTG	216
GCHFR	GCHFR_1_1	CAGCCGCTCCTGATTGG	GCAGGTAGGGCATGGTG	195
GCHFR	GCHFR_3_1	GCTTTGTACCAGGAGCTTGC	TGCAAATCAGCATGAGAAGG	205
GCHFR	GCHFR_3_4	AGCCCCAAAGGGCAGTG	GCTAGCTATGCAGGAGCCAC	206
PCBD1	PCBD1_4_3	AGCTGAGGAGCCCTTACCCT	GCTGGGAAGTTGCAAAGAAAG	202
PTS	PTS_5	TGGAATTTGAGTCGTAAATGGAG	TCAAATCAATTCTTGTTTTACAATCC	180
PTS	PTS_6_2	ATCTGGGACAACCTCCAGA	CTCCAGAGCACAATGTGTACG	219
PTS	PTS_6_3	GCACAAAGCCCAGTTTCTTT	GCTGCGACTC	250
PTS	PTS_6_5	CATCCTGAAAATCATTTAGAGAGTCTT	TCACCTACTCGAAGTCACATAAGC	194
PTS	PTS_6_6	TGGTGTGGGATTATTTGAAAGC	CCAGACTTTGTGGTCACTTGA	164
PTS	PTS_6_7	GACTTCGAGTAGGTGAATCT	CTGAATCCACTTATGCCTTC	139
GCH1	GCH1_1_1	AGCCGCCGGGCCATAAAA	GTCACCTGAGGAAGGTACGCAACC	103	G7	R3
GCH1	GCH1_1_2	CGGCTCGGAGTGTGATCTAA	GAACCCATTGCTGCACCTG	213
GCH1	GCH1_1_3	GTCCTTCCCGAACGGCAGC	GGTTCAGCTCGTTATCCTCCTCG	236
GCH1	GCH1_1_4	ACGGCTGGAAGGGCGAGC	CACTGACCTGAGATGGTCTCCTGGT	199
GCH1	GCH1_1_5	AGCGGCAAGGGCTGCTCAA	AGGGCGGGTTCGGAGGTGA	225
QDPR	QDPR1_1	TTCGCCGATGTCCCCGTCC	CGCAGCTCCGAATGCCTC	200
QDPR	QDPR1_2	CCTCTTGGCGGGGTTGGC	CCGAAAAGCCTGCACGCA	182
QDPR	QDPR1_3	GCCGGGTGCTGGTGTACG	AAGCAACACGAGTCAGGG	199
PCBD1	PCBD1_1_1	TATGTGCAATTTATTGCATGTC	CTTGTTTCAGGGAGCTAGGGT	169
PCBD1	PCBD1_1_2	AGAAGCGGGCATTTGGAG	GGGCCGCCCTCCGGTAAT	148
PCBD1	PCBD1_1_3	GCGAGGAAAGTGCTGGAA	GCGCACCCCTGGACTCAC	181
PTS	PTS_1_1	GAGACGCACTTCCTAGGGG	GGGACACTTGTGCCTGG	161
PTS	PTS_1_2	GCGGGAGGAGGTGCC	GCCCCGGTGACGTTC	191
GCH1	GCH1_4	TGAGGAAGGCTTATCAAT	CTGGGTGACAGAGCAAGA	195	G8	R4
*Reaction 1：TM=58℃，amplified with TaKaRa Taq；Reaction 2：TM=56℃，amplified with TaKaRa Taq；Reaction 3：TM=56℃，amplified with TaKaRa LA Taq；Reaction 4：TM=50℃，amplified with TaKaRa Taq；
				Z
