# Supplementary material for: Mutation Spectrum of Six Genes in Chinese Phenylketonuria Patients Obtained through Next-Generation Sequencing
Source: PLoS One. 2014 Apr 4;9(4):e94100. doi: 10.1371/journal.pone.0094100 (PMC3976377; doi:10.1371/journal.pone.0094100)
Supplement: Table S3 — The relationship between mean depth and mean coverage. (XLSX) [file pone.0094100.s008.xlsx]

## Sheet: Sheet2
Table S3. The relationship between mean depth and mean coverage.
Gene	PAH			GCH1			QDPR			PTS			PCBD1			GCHFR
Exons	depth	coverage (%)	GC (%)	depth	coverage (%)	GC (%)	depth	coverage (%)	GC (%)	depth	coverage (%)	GC (%)	depth	coverage (%)	GC (%)	depth	coverage (%)	GC (%)
Exon1	783.008	99.7511	60.4128	340.504	82.4735	71.0317	36.9461	65.8102	78.9474	234.702	87.5083	72.2222	340.191	64.224	70.0787	250.632	97.0141	70
Exon2	3291.79	100	38.8889	2297.89	100	38.1818	152.541	100	51.6129	31.3255	95.6989	33.75	159.204	99.9511	56.0606	617.677	98.9247	55.7895
Exon3	1500.6	99.7525	41.3043	722.85	98.9247	46.4286	195.437	99.5788	53.6082	451.818	98.9247	47.8261	602.727	98.9247	50.6173	872.981	84.1508	63.9344
Exon4	957.658	100	51.6854	32.7151	78.4946	31.25	1933.45	98.2155	55.3191	283.271	98.9813	40.3509	642.041	99.6469	50.0928
Exon5	301.574	96.0396	48.5294	3125.58	98.9247	52.9412	2081.22	100	66.9725	115.826	95.6989	46.4789
Exon6	1071.61	99.1707	44.6701	798.662	98.8981	36.2319	2862.39	100	50	226.023	86.6167	30.4428
Exon7	2534.37	100	58.0882				1404.1	99.3248	42.5355
Exon8	1343.07	99.0099	51.4286
Exon9	411.909	98.0198	49.1228
Exon10	507.21	99.4121	45.8333
Exon11	3112.78	99.7857	47.7612
Exon12	2897.84	99.9232	47.4138
Exon13	342.545	99.5354	30.2352
Average	1465.84	99.2615	47.3365	1219.7	92.9526	46.0109	1238.01	94.7042	56.9994	223.827	93.9048	45.1785	436.04	90.6867	56.7123	580.43	93.3632	63.2413
