# Supplementary material for: Mutation Spectrum of Six Genes in Chinese Phenylketonuria Patients Obtained through Next-Generation Sequencing
Source: PLoS One. 2014 Apr 4;9(4):e94100. doi: 10.1371/journal.pone.0094100 (PMC3976377; doi:10.1371/journal.pone.0094100)
Supplement: Table S5 — Phenotype and genotype in 32 kindred including 35 patients. (XLSX) [file pone.0094100.s010.xlsx]

## Sheet: Sheet1
Table S5. Phenotype and genotype in 32 kindred including 35 patients.
Patients ID	Sample name	Pedigree		Gender	Age(months)	Diagnosis	Gene	Patient genotype				Father genotype			Mother genotype
1	PKUD120001	F1	Core	female	2	classic PKU	PAH	Hom	p.R243Q	p.R243Q		Het	p.R243Q		Het	p.R243Q
2	PKUD120004	F2	Core	male	NA	classic PKU	PAH	Het	p.Y414X*	p.Y204C		Het	p.Y414X*		Het	p.Y204C
3	PKUD120012	F3	Core	male	NA	classic PKU	PAH	Het	p.Y166X	p.R413P		Het	p.Y166X		Het	p.R413P
4	PKUD120015	F4	Core	male	NA	NA	PAH	Het	p.Y356X	p.R243Q		Het	p.Y356X		Het	p.R243Q
5	PKUD120018	F5	Core	female	6	NA	PAH	Het	p.I95del	p.R241C		Het	p.I95del		Het	p.R241C
6	PKUD120021	F6	Core	male	1	NA	PAH	Het	IVS10-11G>A	I324N*		Het	IVS10-11G>A		Het	I324N*
7	PKUD120026	F7	Core	male	NA	NA	PAH	Het	c.669delC*	p.P275S		Het	c.669delC		Het	p.P275S
8	PKUB120036	F8	Core	male	42	mild PKU	PAH	Het	p.R243Q	p.R241C		Het	p.R243Q		Het	p.R241C
9	PKUB120039	F9	Core	male	54	classic PKU	PAH	Het	p.Y204C	p.Q336X		Het	p.Y204C		Het	p.Q336X
10	PKUB120052	F11	Core	male	8	mild PKU	PAH	Het	p.R413P	p.A434D		Het	p.R413P		Het	p.A434D
11	PKUD130055	F12	Core	male	2	mild HPA	PAH	Het	p.S70del	p.F233L		Het	p.S70del		Het	p.F233L
12	PKUD130058	F13	Core	male	6	mild PKU	PAH	Het	p.R413P	p.R241C		Het	p.R413P		Het	p.R241C
13	PKUB130061	F14(1)	Core	male	50	mild PKU	PAH	Het	p.F161S	p.S349A		Het	p.F161S		Het	p.S349A
14	PKUB130062	F14(2)	Core	male	54	classic PKU	PAH	Het	p.F161S	p.S349A		Het	p.F161S		Het	p.S349A
15	PKUD130068	F15	Core	male	4	mild PKU	PAH	Het	IVS4-1G>A	p.R241C		Het	IVS4-1G>A		Het	p.R241C
16	PKUD130078	F17	Core	male	48	classic PKU	PAH	Het	p.R243X	p.R243Q		Het	p.R243X		Het	p.R243Q
17	PKUD130082	F18(1)	Core	female	48	classic PKU	PAH	Het	p.P292L*	p.R243Q		Het	p.P292L*		Het	p.R243Q
18	PKUB130089	F20	Core	female	60	classic PKU	PAH	Het	p.R241C	p.Y356X		Het	p.R241C		Het	p.Y356X
19	PKUB130093	F21	Core	male	18	mild PKU	PAH	Het	p.V399V	p.A434D		Het	p.V399V		Het	p.A434D
20	PKUD130096	F22	Core	male	12	moderate PKU	PAH	Het	p.R243Q	IVS10-13T>G*		Het	p.R243Q		Het	IVS10-13T>G*
21	PKUB130100	F23	Core	female	36	classic PKU	PAH	Het	p.R408W	p.V399V		Het	p.R408W		Het	p.V399V
22	PKUB130112	F25	Core	male	24	classic PKU	PAH	Het	p.Y204C	p.T278N		Het	p.Y204C		Het	p.T278N
23	PKUD120033	F27	Core	male	2	PTPS	PTS	Het	p.P87S	p.K91R*		Het	p.P87S		Het	p.K91R*
24	PKUB120042	F10	Core	male	12	mild PKU	PAH	Het	ref	p.R243Q		Het	ref		Het	p.R243Q
25	PKUD130073	F16	Core	female	42	mild HPA	PAH	Het	p.V399V	ref		Het	p.V399V		Het	ref
26	PKUD130083	F18(2)	Core	female	45	classic PKU	PAH	Het	ref	p.R243Q		Het	p.P292L		Het	p.R243Q
27	PKUD130086	F19	Core	male	24	classic PKU	PAH	Het	p.W326X	ref		Het	p.W326X		Het	ref
28	PKUB130108	F24	Core	male	60	classic PKU	PAH	Het	ref	IVS7+1G>A		Het	ref		Het	IVS7+1G>A
29	PKUD130115	F26	Core	female	12	PTPS	PTS	Het	ref	P87S		Het	ref		Het	P87S
30	PKUD120009	F28	non Core	NA	NA	NA	PAH	Het	p.V399V	ref		Het	NS		Het	ref
31	PKUD120031	F29	non Core	NA	NA	NA	PAH	Het	ref	p.Y356X		Het	ref		Het	NS
32	PKUD120024	F30	non Core	NA	NA	NA	PAH	Het	p.R413P	p.G247V		Het	p.R413P		Het	NS
33	PKUD120029	F31	non Core	NA	NA	NA	PAH	Het	p.R241C	p.R243Q		Het	NS		Het	NS
34	PKUB130070	F32(1)	non Core	male	3	classic PKU	PAH	Het	p.Y356X	p.G239D		Het	p.Y356X		Het	NS
35	PKUB130072	F32(2)	non Core	male	NA	NA	PAH	Het	p.Y356X	ref		Het	p.Y356X		Het	NS
1. ref represents reference sequence; 2. * represents novel mutation; 3. NS represents no sample; 4. NA represents no usalbe information.
